# Supplementary material for: Targeting Extracellular RNA Mitigates Hepatic Lipotoxicity and Liver Injury in NASH
Source: Cells. 2023 Jul 13;12(14):1845. doi: 10.3390/cells12141845 (PMC7614796; doi:10.3390/cells12141845)
Supplement: Supplementary file 1 [file cells-12-01845-s001.zip]

Archive with 1 entries (1 files):
- cells-2303702-supplementary.pdf
